# Supplementary material for: Adaptive visual detection of industrial product defects
Source: PeerJ Comput Sci. 2023 Mar 15;9:e1264. doi: 10.7717/peerj-cs.1264 (PMC10280690; doi:10.7717/peerj-cs.1264)
Supplement: Supplemental Information 1 [file peerj-cs-09-1264-s001.zip]

Archive with 17 entries (14 files):
- MeDetection-code-master/
- MeDetection-code-master/base_train.py
- MeDetection-code-master/cam_position.py
- MeDetection-code-master/dataset/
- MeDetection-code-master/evaluate.py
- MeDetection-code-master/maml.py
- MeDetection-code-master/readme.md
- MeDetection-code-master/util/
- MeDetection-code-master/util/cam.py
- MeDetection-code-master/util/coordatt.py
- MeDetection-code-master/util/MyBaseData.py
- MeDetection-code-master/util/MyDataSub.py
- MeDetection-code-master/util/MyFewData.py
- MeDetection-code-master/util/MyMamlData.py
- MeDetection-code-master/util/MyUtils.py
- MeDetection-code-master/util/ours.py
- MeDetection-code-master/util/spp_layer.py
