# Supplementary material for: Adaptive visual detection of industrial product defects
Source: PeerJ Comput Sci. 2023 Mar 15;9:e1264. doi: 10.7717/peerj-cs.1264 (PMC10280690; doi:10.7717/peerj-cs.1264)
Supplement: Supplemental Information 1 [file peerj-cs-09-1264-s001.zip › MeDetection-code-master/readme.md]

# Adaptive Vision Detection of Industrial Product Defects
The code for the paper "Adaptive Vision Detection of Industrial Product Defects".
## Requirements
python 3.8 <br>
pytorch 1.10.10 <br>
cuda 11.2 <br>
l2l 0.1.7
## Dataset Preparation
1. Our homemade dataset BC defetcs is placed in the dataset folder<br>
2. Our MAML dataset contains 30 different categories of industrial products, sourced from MVTec, DAGM and our own BC defects dataset. 
The remaining two datasets are available for download at MVTec AD:<https://www.mvtec.com/company/research/datasets/mvtec-ad/>，
   DAGM:<https://hci.iwr.uni-heidelberg.de/content/weakly-supervised-learning-industrial-optical-inspection>.
  ```python
  
  carpet
  sidewalks
  BC defects
  pill
  ...
  ```

## MAMl Train
1. Run maml.python file for maml training First remove the target task from the dataset by the following code, then set the maml related parameters
```python

    tasknames1=["cable"]
...
    argparser.add_argument('--epoch', type=int, help='epoch number', default=1000)
    argparser.add_argument('--meta_lr', type=float, help='meta-level outer learning rate', default=0.001)
    argparser.add_argument('--fast_lr', type=float, help='task-level inner update learning rate', default=1e-5)
    argparser.add_argument('--meta_bsz', type=int, help='task_batch', default=1)
    argparser.add_argument('--adaptation_steps', type=int, help='inner loop iter', default=1)
    argparser.add_argument('--task_num', type=int, help='meta batch size, namely task num', default=29)
    argparser.add_argument('--n_way', type=int, help='n way', default=2)
```
## Train
1.After maml training, add in the weights for basic training to run basetrain.py, data loading and parameter settings are as follows:
  ```python
     argparser.add_argument('--update_step_test', type=int, help='update steps for finetunning', default=2000)
    argparser.add_argument('--update_lr', type=float, help='task-level inner update learning rate', default=1e-5)
    argparser.add_argument('--n_way', type=int, help='n way', default=2)
  ```
## Evaluate
Load the training results for evaluation and display the results as a pdf file
