# Supplementary material for: Adaptive visual detection of industrial product defects
Source: PeerJ Comput Sci. 2023 Mar 15;9:e1264. doi: 10.7717/peerj-cs.1264 (PMC10280690; doi:10.7717/peerj-cs.1264)
Supplement: Supplemental Information 1 [file peerj-cs-09-1264-s001.zip › MeDetection-code-master/util/spp_layer.py]

import math
import torch.nn as nn
import torch
def spatial_pyramid_pool(previous_conv, num_sample, previous_conv_size, out_pool_size):
    '''
    previous_conv: a tensor vector of previous convolution layer
    num_sample: an int number of image in the batch
    previous_conv_size: an int vector [height, width] of the matrix features size of previous convolution layer
    out_pool_size: a int vector of expected output size of max pooling layer
    
    returns: a tensor vector with shape [1 x n] is the concentration of multi-level pooling
    '''    
    # print(previous_conv.size())
    for i in range(len(out_pool_size)):
        # print(previous_conv_size)
        h_wid = int(math.ceil(previous_conv_size[0] / out_pool_size[i]))
        w_wid = int(math.ceil(previous_conv_size[1] / out_pool_size[i]))
        h_pad = (h_wid*out_pool_size[i] - previous_conv_size[0] + 1)/2
        w_pad = (w_wid*out_pool_size[i] - previous_conv_size[1] + 1)/2
        maxpool = nn.MaxPool2d((h_wid, w_wid), stride=(h_wid, w_wid), padding=(int(h_pad),int(w_pad)) )
        maxpool1 = nn.MaxPool2d((h_wid, w_wid), stride=(h_wid, w_wid), padding=(1, 1))
        x = maxpool(previous_conv)
        if(i == 0):
            spp = x.view(num_sample,-1)
            # print("spp size:",spp.size())
        else:
            # print("size:",spp.size())
            spp = torch.cat((spp,x.view(num_sample,-1)), 1)

    return spp
